# Supplementary material for: Withaferin A as a Potential Therapeutic Target for the Treatment of Angiotensin II-Induced Cardiac Cachexia
Source: Cells. 2024 May 3;13(9):783. doi: 10.3390/cells13090783 (PMC11083229; doi:10.3390/cells13090783)
Supplement: Supplementary file 1 [file cells-13-00783-s001.zip]

Archive with 1 entries (1 files):
- cells-2841439-supplementary.pptx
